# Supplementary material for: Comparison between flaming, mowing and tillage weed control in the vineyard: Effects on plant community, diversity and abundance
Source: PLoS One. 2020 Aug 31;15(8):e0238396. doi: 10.1371/journal.pone.0238396 (PMC7458340; doi:10.1371/journal.pone.0238396)
Supplement: S1 Data — (CSV) [file pone.0238396.s004.csv]

Plot code	Bock id	Treatment type	Replicate id	Amatantus retroflexus (%)	Chenopodium album (%)	Conyza canadensis (%)	Digitaria sanguinalis (%)	Fumaria officinalis	Galinsoga parviflora (%)	Persicaria maculosa (%)	Plantago major (%)	Poa trivialis (%)	Polygonum aviculare (%)	Rumex obtusifolius (%)	Solanum nigrum (%)	Sonchus oleraceus (%)	Sorghum halepense (%)	Stellaria media (%)	Taraxacum officinale (%)	Trifolium repens (%)	Veronica persica (%)	Plant cover in April (%)	Plant cover in May (%)	Plant cover in July (%)	Overall plant cover (%)	Plant above ground biomass in July (kg)	Plant cover standard deviation (%)	Root depth index	Flowering period length (number of months)	Leaf area (mm2)	Specific leaf area	Seed mass (g)	Annual species (%)	Species with storage organs(%)	Species with reproduction only by seed (%)	Mean plant height (cm)	Functional richness	Functional evenness	Functional dispersion	Functional divergence	Species number
code	block	Treat	Replicate	Ama.ret	Che.alb	Con.can	Dig.san	Fum.off	Gal.par	Per.mac	Pla.maj	Poa.tri	Pol.avi	Rum.obt	Sol.nig	Son.ole	Sor.hal	Ste.med	Tar.off	Tri.rep	Ver.per	cover.April	cover.May	cover.July	cover	plant.biomass.July	cover.sd	WT	BZ_LENGHT	LA	SLA	seed_mass	annual	storages	Kv	mean.height	FRic	FEve	FDis	FDiv	R
B1_L_V1	B1	tillage	V1	15.6211	1.020388	0	0.530372	0	0	0	0	0	0	0	2.55422	0	17.362356	0	8.594122	18.422106	9.017192	10.03758	51.2798	38.820704	33.37936133	0.197224636	21.15269097	2.75	3.625	3187.139237	28.00745341	1.197878333	0.625	0.375	0.625	50.9375	0.210902656	0.620287435	0.306721034	0.839948729	8
B1_L_V2	B1	tillage	V2	0	37.222982	19.401444	0	0	0	0	0	6.768168	0	0	6.813404	0	2.797624	11.050772	0	0.880636	1.636808	20.336384	54.577276	51.678784	42.19748133	3.15559417	18.98765379	2.3125	4.375	2105.305903	31.3278503	1.026814792	0.625	0.5	0.5	58.75	0.222297457	0.705161868	0.183404957	0.731918225	8
B1_L_V3	B1	tillage	V3	0	3.038724	0	25.277544	0	0	0	0	5.82688	61.719992	0	0	0	5.00528	38.375	0	5.144572	0	49.346452	61.719992	33.321548	48.12933067	0.177502172	14.23829146	2.428571429	3.714285714	2152.337699	32.50287947	1.35388	0.571428571	0.428571429	0.428571429	53.92857143	0.2047634	0.497067172	0.185734929	0.678687276	7
B1_L_V4	B1	tillage	V4	0.063544	0	0	0	0	0.72118	0	0	19.831736	0.425172	0	9.09928	0	5.057504	4.986088	10.967052	0.964104	0	24.817824	12.992236	34.371932	24.060664	0.315559417	10.70994018	2.833333333	3.777777778	2660.45321	31.07794202	1.107938413	0.555555556	0.444444444	0.444444444	43.33333333	0.197865153	0.829814402	0.269541222	0.66788588	9
B1_P1_V1	B1	intense_flaming	V1	0	0	0	11.588928	2.9096	0	0	0	9.428152	0	0	0	0	0	38.282036	27.701364	4.245625333	0	57.384608	76.783248	23.881828	52.683228	0.189394208	26.76223627	2.666666667	3.833333333	1351.930556	34.82654186	0.955631429	0.5	0.5	0.333333333	30.83333333	0.112136056	0.62879021	0.292086843	0.926770431	6
B1_P1_V2	B1	intense_flaming	V2	0	18.913588	0	4.61656	0	0	6.4366	0	27.646764	0	14.05698	0	0	9.154628	47.28658	0	3.208634	0	81.693988	65.030092	34.832436	60.51883867	0.47348552	23.75425896	2.625	3.625	7539.076737	31.76031129	1.36652	0.5	0.5	0.375	60.9375	0.233906384	0.795031407	0.322459258	0.789279466	8
B1_P1_V3	B1	intense_flaming	V3	0	0	0	7.98214	0	0	0	0	36.258044	0	2.30914	0	0	43.717078	6.195356	5.567094	7.680618	0	57.826268	55.493972	55.66316	56.3278	0.520834072	1.300465649	2.928571429	3.571428571	8817.51627	33.6013981	1.242394286	0.285714286	0.714285715	0.142857143	47.14285714	0.204434469	0.649004194	0.289539889	0.658451762	7
B1_P1_V4	B1	intense_flaming	V4	0	0	0	40.837508	0	0	0	0	5.26808	0	50.891996	0	0	22.429292	23.085844	10.089616	3.225422	0	79.24592	30.834268	71.402284	60.49415733	0.426136968	25.98388795	2.928571429	3.571428571	8817.51627	33.6013981	1.242394286	0.285714286	0.714285715	0.142857143	47.14285714	0.204434469	0.614634611	0.330282936	0.941466163	7
B1_P2_V1	B1	gentle_flaming	V1	0	0	0	70.669056	0	0	0	0	0	0	0	0	0	0	34.68894	3.814125333	1.118502	0.449252	41.464436	2.290884	75.731308	39.828876	0.397650816	36.74752048	2.4	5.2	1620.616667	37.8088234	0.608365333	0.6	0.4	0.4	24.5	0.08777999	0.298073526	0.162630222	0.58853847	5
B1_P2_V2	B1	gentle_flaming	V2	0	0.561932	0	74.473588	0	0	0	0	20.387748	1.43246	4.06198	0	0	0	2.526816	0.117584	0	3.903072	31.441548	1.550044	74.473588	35.82172667	0.397650816	36.65856368	2.5625	3.5	6708.833333	33.67270744	0.779841667	0.625	0.375	0.5	47.5	0.205974238	0.501626024	0.162378364	0.596823672	8
B1_P2_V3	B1	gentle_flaming	V3	0	28.762908	0	3.74682	0	0	0	0	17.37358	0	12.607956	0	0	0	0	1.586974	1.407116	1.09076	19.382284	16.613528	62.3373	32.777704	0.463925952	25.63676636	2.785714286	3.142857143	7643.309524	31.18083469	0.660508571	0.428571429	0.571428572	0.428571429	47.5	0.176375298	0.54807528	0.254105848	0.780198374	7
B1_P2_V4	B1	gentle_flaming	V4	0	0	0	63.600376	0	0	0	0	3.365972	0	0	0	0	0	0.72128	2.338408	5.958796	1.94326	11.989308	2.338408	63.600376	25.97603067	0.16568784	32.93901166	2.416666667	4.5	1390.152778	36.67020709	0.53446	0.5	0.5	0.333333333	30.41666667	0.123597355	0.557520741	0.11636104	0.607552325	6
B1_S_V1	B1	mowing	V1	0	4.173158667	0	2.071228	0	0	0	5.77086	9.283692	5.955488	0	0	0	4.275416	0	33.80308133	3.221934	0	41.333564	77.262424	29.133284	49.24309067	0.270539035	25.02047139	2.8125	2.75	6461.732987	28.17013503	1.236424762	0.375	0.625	0.375	49.0625	0.152743658	0.837295728	0.244220325	0.827656485	8
B1_S_V2	B1	mowing	V2	0	55.541092	0	1.179484	0	0	6.17484	0	60.079732	0	0	0	0	15.828376	0	19.44199467	5.080152	0	67.024552	74.338536	77.181716	72.848268	0.622239781	5.2400066	2.857142857	2.714285714	3244.551985	28.53712431	1.417651429	0.428571429	0.571428572	0.428571429	59.28571429	0.152743658	0.573856039	0.256487081	0.652950973	7
B1_S_V3	B1	mowing	V3	0	0	7.354108	77.763568	0	0	0	0	42.69318	0	0	0	0	72.228068	0	0.689076	1.611736	0	43.382256	79.582176	79.375304	67.44657867	0.054107807	20.84057144	2.916666667	2.666666667	3105.727316	29.03709901	1.200364167	0.333333333	0.833333334	0.333333333	55	0.128141994	0.184130395	0.294838968	0.788393467	6
B1_S_V4	B1	mowing	V4	0	0	0	57.989792	0	0	0	0	0	66.17828	3.004152	0	0	0	45.126924	9.525097333	1.084088	0	53.257952	82.7757	65.924876	67.31950933	0.486970263	14.80821101	2.916666667	3.666666667	8538.25	34.67224044	0.908637778	0.5	0.5	0.333333333	33.33333333	0.139112666	0.471124983	0.167073352	0.857711047	6
B2_L_V1	B2	tillage	V1	0	39.99296667	0	0	0	0	0	0	0	0	0	0	0	0	0	0.555664	0	9.017192	10.03758	19.514176	100	43.18391867	0.710642028	49.43178928	2.666666667	3.666666667	3010.944444	30.29471075	0.5812	0.666666667	0.333333333	0.666666667	51.66666667	0.105949533	0.767849972	0.109501495	0.793027976	3
B2_L_V2	B2	tillage	V2	0	39.29396	0	3.269408	0	0	0	0	0	54.659596	0	0	0	3.811888	15.738072	0	3.943224	4.668036	43.550208	73.5303	86.891596	67.99070133	0.874636342	22.19536761	2.214285714	4.714285714	2189.123413	33.73471868	1.411032381	0.714285714	0.285714286	0.571428571	49.28571429	0.222297457	0.499370302	0.149657785	0.555308756	7
B2_L_V3	B2	tillage	V3	0	22.1299	0	4.413636	0	0	0	0	0	50.414904	0	0	16.906292	4.278312	0	3.80106	0	33.446448	40.409348	71.599508	27.182756	46.397204	0.043731817	22.80576197	2.642857143	3.428571429	4416.123413	31.51657952	1.394085714	0.714285714	0.428571429	0.714285714	55.71428571	0.208490488	0.776084005	0.162909417	0.6631831	7
B2_L_V4	B2	tillage	V4	0	54.338414	0	3.484684	0	0	0	0	0.100864	6.578682	0	0	0	5.954216	0	0.352484	6.626242	13.289288	17.789016	78.707436	61.77176	52.75607067	0.437318171	31.44400522	2.625	3.25	2652.649653	30.31363503	1.27357	0.5	0.5	0.5	50.3125	0.210902656	0.704848462	0.1745461	0.945188848	8
B2_P1_V1	B2	intense_flaming	V1	0	7.454688	18.028536	2.271292	0	0	0	0	11.823464	0	0	0	0	8.820812	1.320564	12.68653467	0.693714	21.267932	38.514288	68.472144	28.931112	45.305848	0.656819908	20.62685794	2.5	3.888888889	2445.299692	32.19086693	0.977709444	0.555555556	0.555555555	0.444444444	54.16666667	0.240501596	0.801241996	0.300275464	0.797637941	9
B2_P1_V2	B2	intense_flaming	V2	0	0	0.474104	3.838312	0	0	0	21.76855867	6.442052	34.328908	0	0	0	0	30.99902	4.823842	12.17648	2.636724	45.467008	76.906272	43.47568	55.28298667	0.205256221	18.75276508	2.444444444	3.888888889	4481.157407	32.63960574	0.593358122	0.555555556	0.555555555	0.444444444	36.66666667	0.153737091	0.592224432	0.2729681	0.763809647	9
B2_P1_V3	B2	intense_flaming	V3	0	0	0	0.74808	0	0	0	0	0	12.221708	0	0	0	0	11.402476	12.692908	40.48044933	0	63.585272	97.297316	23.009748	61.29744533	0.048515107	37.19658994	2.7	4	1593.85	35.6643797	0.859365333	0.6	0.4	0.4	26	0.077260811	0.617033745	0.21677563	0.886533828	5
B2_P1_V4	B2	intense_flaming	V4	0	0	0	53.660412	0	0	0	5.293536	0	51.196432	0	0	0	0	39.175576	0	1.30441	0	40.061088	60.28138	62.17938	54.17394933	0.111957939	12.25888422	2.3	4.6	6557.95	34.3407797	0.806612952	0.6	0.4	0.4	25	0.102529859	0.268301733	0.156820172	0.852116204	5
B2_P2_V1	B2	gentle_flaming	V1	0	0	4.169092	11.998344	0	0	0	0	11.629604	0.44796	8.25644	0	0	0.052748	0	30.06051867	7.126738667	0	33.653472	71.40056	43.061928	49.37198667	0.191649301	19.64874788	3	2.5	7782.014237	29.10148997	1.272148125	0.375	0.75	0.375	54.375	0.148781418	0.797176618	0.231409437	0.756678806	8
B2_P2_V2	B2	gentle_flaming	V2	0	18.428816	0	0.8154	0	0	0	4.822848	0	2.378012	30.531912	0	0	1.67654	0	3.47231	17.160112	9.687816	23.6583	77.898816	48.460848	50.005988	0.122655553	27.15325003	2.777777778	3.444444444	10579.06821	29.29949987	1.271829418	0.444444444	0.555555555	0.444444444	47.77777778	0.23154208	0.626955699	0.295107385	0.826417557	9
B2_P2_V3	B2	gentle_flaming	V3	0	2.226688	0	0.87834	0	0	0	0	4.23504	0	0	0	0	0	0	27.74450667	12.63681333	1.72062	28.484292	66.3343	37.612744	44.14377867	0.114989581	19.75212866	2.583333333	3.333333333	1707.152778	31.42571645	0.578093333	0.5	0.5	0.5	43.75	0.133728843	0.617239763	0.175757484	0.846048229	6
B2_P2_V4	B2	gentle_flaming	V4	0	1.096276	52.716612	38.075264	0	0	0	2.78722	6.726996	3.468124	0	0	0	1.053232	0	5.486534667	8.604492	0	20.258508	77.705532	53.019984	50.328008	0.114989581	28.81796649	2.777777778	2.666666667	5817.095988	27.52961198	1.104113677	0.444444444	0.666666666	0.444444444	54.16666667	0.152743658	0.542160784	0.18591715	0.761544455	9
B2_S_V1	B2	mowing	V1	0	42.96408145	0	0	0	0	0	2.041471845	1.892	4.988605825	5.6474	0	0	0	0	3.343484583	44.81104021	0	39.288492	100.4822796	100	79.92359054	0.959661692	35.19185379	3.071428571	2.428571429	12006.72619	27.82080348	0.739485442	0.285714286	0.714285715	0.285714286	46.07142857	0.113125212	0.482378115	0.264085934	0.898789713	7
B2_S_V2	B2	mowing	V2	0	1.011572	0	4.860108	0	0	0	10.144844	26.014168	0	5.507132	0	0	53.083368	0	28.94956667	0	0	40.375088	87.380852	70.870368	66.20876933	0.285613599	23.8470824	3	2.428571429	13415.80198	27.82168599	1.233767347	0.285714286	0.714285715	0.285714286	59.28571429	0.164765356	0.588807511	0.281409079	0.762947105	7
B2_S_V3	B2	mowing	V3	0	32.41613467	0.237164	0.805768	0	0	0	0	0	0	8.023584	0	0	0	0	19.493426	18.351962	0	46.2488	57.777412	77.979484	60.66856533	0.885402156	16.06169831	3.083333333	2.5	8905	28.34902416	0.656541944	0.5	0.666666667	0.5	56.66666667	0.1182163	0.779936538	0.274824628	0.871802688	6
B2_S_V4	B2	mowing	V4	0	41.50382	0	0	0	0	0	11.070788	4.397548	0	0	0	0	0	0.031468	6.054854	6.714486667	0	41.63292	65.623292	65.00822	57.42147733	1.085331675	13.67674981	2.75	3.666666667	6818.888889	31.63956246	0.431099683	0.333333333	0.666666667	0.166666667	40.41666667	0.15109057	0.747124774	0.251398975	0.870277125	6
B3_L_V1	B3	tillage	V1	0	37.449594	0	1.954988	1.191808	0	0	0	0.145688	0	0	0	0	2.157788	35.466944	0.302584	4.198152	10.706184	35.612632	35.875844	65.890788	45.793088	0.117429272	17.40561631	2.5	4.111111111	2401.521914	32.87226483	1.31619873	0.555555556	0.444444444	0.444444444	46.94444444	0.240501596	0.649909921	0.23874779	0.912442064	9
B3_L_V2	B3	tillage	V2	0	10.851144	0	0.33552	0	0	0	0	0	60.578416	0	0.530008	0	0	54.215148	0	0.19586	0	54.36398	61.648216	32.396188	49.46946133	0.058714636	15.22785344	2.333333333	4.166666667	914.0416667	32.78183846	0.88816	0.833333333	0.166666667	0.666666667	42.08333333	0.104192004	0.299423685	0.182306557	0.70310577	6
B3_L_V3	B3	tillage	V3	0	6.065256	0	0	0	4.176768	0	0	0	91.665484	3.599924	0	0	0	43.736576	2.997048	0.642141333	0	47.847832	92.3781	13.941548	51.38916	0.029357318	39.33800866	2.928571429	3.857142857	7694.923571	33.4525107	0.761301769	0.571428571	0.428571429	0.428571429	42.85714286	0.18844018	0.464630545	0.165774007	0.754691021	7
B3_L_V4	B3	tillage	V4	0	0	0	0	0	0	0	0	0	0	0	0	0	0	1.376972	2.64128382	51.52495749	0	45.866628	102.6173081	12.750476	53.74480404	0.014678659	45.44844465	3	5	2439.166667	38.06470567	0.502275556	0.333333333	0.666666667	0	20	0.001661327	0.803106892	0.038074921	0.452873139	3
B3_P1_V1	B3	intense_flaming	V1	0	0	0.853126	54.303504	0	0	0.09336	0.43781	0.828344	4.150156	9.807533333	0.080724	0.83924	4.060496	0	10.789312	7.081604	0.231272	17.626988	62.393244	63.10248	47.70757067	0.225363121	26.05296229	2.730769231	3.307692308	8303.919017	29.718818	1.105519725	0.538461538	0.615384616	0.538461538	50.38461538	0.224980173	0.324261635	0.237054865	0.9542008	13
B3_P1_V2	B3	intense_flaming	V2	0	0	13.536776	21.700176	0	0	0	0	0	4.464216	2.675588	0	0	0	3.890096	1.068838	26.31695333	4.51296	32.104968	56.970964	59.00478	49.36023733	0.202826809	14.97806201	2.625	4	6548.104167	33.75485879	0.757806458	0.625	0.5	0.5	40.3125	0.184841553	0.542976765	0.240090545	0.726476941	8
B3_P1_V3	B3	intense_flaming	V3	0	0	0	51.461544	0	0.326416	0	0	0	32.073496	0	0	0	0	60.494848	22.129536	9.308324	0	60.494848	71.119924	75.617252	69.07734133	0.292972057	7.76536436	2.666666667	4.333333333	1417.410833	36.24864975	0.74951873	0.666666667	0.333333333	0.5	26.66666667	0.077260811	0.495595777	0.223077522	0.771985749	6
B3_P1_V4	B3	intense_flaming	V4	0	0.288028	0	12.159332	0	0	0	0.521724	0	6.036444	0.712292	0	0	0	0	30.36238667	5.873868	0	11.78142	54.378868	56.392428	40.85090533	0.270435745	25.195036	3	2.714285714	12014.21429	28.43121412	0.854494966	0.428571429	0.571428572	0.428571429	42.5	0.1182163	0.65299294	0.226972988	0.910229362	7
B3_P2_V1	B3	gentle_flaming	V1	0	18.84925067	0	5.753548	0	0	0	2.916224	0	0	0	3.061442	0	0.252992	0	9.375228	2.475168	0.444168	20.484716	41.667136	43.402792	35.18488133	0.091423776	12.7602614	2.625	3.875	6607.795487	28.79139665	1.173524762	0.5	0.5	0.5	45.625	0.210902656	0.695361298	0.243645411	0.876162357	8
B3_P2_V2	B3	gentle_flaming	V2	0	38.78619467	0	1.049692	0	0	0	2.476058	6.975196	0	0	0	0	33.798156	0	3.380852	17.753612	0	54.296544	99.854072	69.005668	74.385428	1.051373421	23.25034306	2.857142857	2.857142857	7333.194842	28.06904267	1.153056871	0.285714286	0.714285715	0.285714286	51.07142857	0.152743658	0.678457421	0.288692917	0.926200746	7
B3_P2_V3	B3	gentle_flaming	V3	0	0.77956	0	48.534216	0	0	0	0.400128	0.804892	49.686748	0.947356	0	0	0	11.141052	15.66892667	3.810896	0	19.956164	80.24702	70.530236	56.91114	0.182847552	32.37061416	2.777777778	3.222222222	9425.037037	31.51963338	0.725733122	0.444444444	0.555555555	0.333333333	42.5	0.18844018	0.432622201	0.16029806	0.845265642	9
B3_P2_V4	B3	gentle_flaming	V4	0	47.15928133	0	0	0	0	0	0	5.435044	0.526012	0	0	0	11.910948	7.062072	1.715692	11.05340933	0	36.563656	92.01546	74.424416	67.667844	0.502830767	28.33662102	2.785714286	3.428571429	2989.087699	31.62002233	1.291251429	0.428571429	0.571428572	0.285714286	52.14285714	0.222967538	0.685202476	0.257229026	0.889712905	7
B3_S_V1	B3	mowing	V1	0	39.556756	0	0	0	0	0	0	0	0	1.001352	4.446028	0	10.68732	0	11.80920667	20.24078267	0	48.852144	82.96524	99.137552	76.98497867	1.570822304	25.67057087	3.25	3	10728.17176	27.12345289	1.456726667	0.333333333	0.666666667	0.333333333	59.16666667	0.161494786	0.674226391	0.278671111	0.928320962	6
B3_S_V2	B3	mowing	V2	0	24.96629318	0	2.367004	0	0	0	0	3.339028	0	0	0	0	31.53119615	6.82426	32.55186769	4.839708	0	29.131488	100.1547231	64.457308	64.58117303	0.872679058	35.51177955	2.714285714	3.571428571	2978.909128	32.53033925	1.169822857	0.428571429	0.571428572	0.285714286	52.14285714	0.222967538	0.601150624	0.320560239	0.936349341	7
B3_S_V3	B3	mowing	V3	0	9.094856	0	22.4093	0	0	0	4.110252	4.690628	36.683612	14.219098	0	0	19.774144	3.958068	5.154752	1.054974	0	43.817208	61.749412	59.356352	54.974324	0.179990056	9.736149758	2.8	3.3	9544.211389	30.87537004	1.14315981	0.4	0.6	0.3	48.75	0.243606962	0.552742749	0.273106238	0.893156206	10
B3_S_V4	B3	mowing	V4	0	12.7391	0	1.108728	0	0	0	0	7.974672	0	0	0	0	0	0	9.019486667	33.41180667	0	67.971328	54.998896	51.624356	58.19819333	0.381797088	8.630324499	2.9	2.4	1949.516667	29.79085974	0.580712	0.4	0.6	0.4	47	0.075569845	0.598896227	0.221805878	0.82964592	5
B4_L_V1	B4	tillage	V1	0	43.95520667	0	0	0	0	0	2.390012	2.423176	2.55566	0	0	1.609948	23.32796	8.289064	1.363684	2.053912	0.1957	18.97296	74.617864	82.483912	58.69157867	1.577098646	34.62145548	2.6	4	6299.844723	32.39192992	1.01965981	0.5	0.6	0.4	47	0.240501596	0.728555288	0.266689349	0.905097472	10
B4_L_V2	B4	tillage	V2	0	26.747168	10.009314	0.605808	0	0	0	0	0.070976	55.874536	0.567924	0.450432	0	0.033808	11.897308	0.727306	0.17422	0	12.710428	82.118592	49.813568	48.214196	1.351798839	34.73171174	2.772727273	3.181818182	6036.964899	30.35746619	1.102374394	0.545454545	0.545454546	0.454545455	55	0.243606962	0.356104892	0.124824536	0.896923137	11
B4_L_V3	B4	tillage	V3	0	16.99991067	0	0	0	0	2.1733	0	0	70.61958	0	0	0	0	1.955492	3.807416	0	10.297628	15.456792	79.653512	48.55026	47.88685467	0.135179884	32.10350128	2.416666667	4.166666667	2038.305556	33.19526021	1.011466667	0.833333333	0.166666667	0.666666667	48.33333333	0.137960641	0.576350303	0.081650429	0.482896289	6
B4_L_V4	B4	tillage	V4	0	27.92063867	0	0	0	0	0	0	0	84.991072	0	0	0	0	0	1.417888	0.736712	51.392368	54.768024	91.942984	76.32566	74.345556	0.720959381	18.66641427	2.7	3.6	2015.266667	30.24099094	0.830725333	0.6	0.4	0.6	40.5	0.108361702	0.0811595	0.122994175	0.726968052	5
B4_P1_V1	B4	intense_flaming	V1	0	0.422352	7.870832	52.842984	0	0	0	2.146756	14.275804	3.788284	1.369144	0	7.581836	30.54614	0	0.292388	1.490176	8.060508	24.369304	49.985872	68.13218	47.49578533	0.161002063	21.98744477	2.75	3.166666667	8893.412269	29.80043291	0.998501925	0.5	0.666666667	0.5	53.75	0.23154208	0.457439636	0.274521321	0.820827818	12
B4_P1_V2	B4	intense_flaming	V2	0	0	16.621504	0.658332	0	0	0	20.45996	30.072188	0	2.437348	0	0	4.875988	10.955352	43.49749067	0.149112	0	49.71546	85.313016	81.69378	72.240752	0.201252578	19.59123023	2.833333333	3.444444444	10372.29043	31.11857937	1.001135899	0.333333333	0.777777777	0.222222222	49.16666667	0.216117185	0.765498748	0.271560769	0.66705004	9
B4_P1_V3	B4	intense_flaming	V3	0	22.69117467	9.208028	10.599564	0	0	0	1.503412	25.706496	0	0	0	0	6.863424	0	9.818436	0	5.700988	53.369664	59.411908	43.718764	52.16677867	0.241503094	7.915421151	2.5625	3.125	6475.712153	28.38071068	1.011499554	0.5	0.625	0.5	58.4375	0.208490488	0.690211684	0.260486815	0.694414543	8
B4_P1_V4	B4	intense_flaming	V4	0	6.749422	0	6.861956	0	0	0	2.986646	18.455844	0	11.097844	0	0	0	0	14.45000133	9.722984	0	34.879176	69.000352	35.625052	46.50152667	0.040250516	19.48812302	3	2.571428571	11996.54762	28.73112041	0.618056871	0.285714286	0.714285715	0.285714286	46.07142857	0.1182163	0.826647184	0.249349544	0.711591342	7
B4_P2_V1	B4	gentle_flaming	V1	0	68.583176	0	0	0	0	0	0	6.292664	0	3.030532	0	0	0	0	0	0	0	71.344712	65.826876	80.931668	72.70108533	1.488075778	7.643199383	3	1.666666667	15296.02778	27.63426731	0.655644444	0.333333333	0.666666666	0.333333333	78.33333333	0.022593537	0.229148629	0.092174097	0.934998032	3
B4_P2_V2	B4	gentle_flaming	V2	0	0	0	39.863188	0	0	0	3.485006	0	0.453728	0	0	0	9.252188	21.714488	17.850464	15.84366667	0	37.934744	50.388176	73.162612	53.82851067	0.198410104	17.8641428	2.714285714	4	7079.147223	32.26441407	1.352094966	0.428571429	0.571428572	0.285714286	36.07142857	0.183795045	0.672743508	0.28662728	0.823230194	7
B4_P2_V3	B4	gentle_flaming	V3	0	24.13810577	0	0	0	0	0	0	7.458992	25.26703192	0.965436038	0	0	0	1.400388	5.682383698	9.585022239	0	20.59936	99.97717358	29.143828	49.90678719	0	43.5721778	2.928571429	3.142857143	7652.440476	32.28210006	0.756251429	0.428571429	0.571428572	0.285714286	47.14285714	0.18844018	0.717867221	0.212231229	0.757421406	7
B4_P2_V4	B4	gentle_flaming	V4	0	1.982044	1.077266	51.635476	0	10.469692	0	0	2.095488	86.92622	2.37339	0	0	0	52.015032	1.416928	0	0.560212	56.39864	92.12834	69.439512	72.65549733	0.24801263	18.08064675	2.55	3.6	5486.588167	33.09570871	0.648464405	0.7	0.4	0.6	50.5	0.205974238	0.477121355	0.148825668	0.612044952	10
B4_S_V1	B4	mowing	V1	0	69.513322	0	0	0	0	0	11.133594	31.126364	0	0	0	0	10.209384	0.55592	13.697346	24.537104	0	62.701988	92.415308	100	85.03909867	0.880646793	19.71273124	2.785714286	3.714285714	7361.444842	30.70205354	1.069514014	0.285714286	0.714285715	0.142857143	49.64285714	0.222967538	0.762131972	0.272562606	0.747890372	7
B4_S_V2	B4	mowing	V2	0	34.705014	0	0	0	0	0	0	4.040724	1.847192	43.067278	0	0	0.525744	0	16.77421333	10.204652	0	71.653076	89.03808	82.203684	80.96494667	0.31311886	8.758449843	3.142857143	2.428571429	9099.409128	28.19580348	1.401222857	0.285714286	0.714285715	0.285714286	58.57142857	0.168291994	0.481793163	0.262927516	0.919655234	7
B4_S_V3	B4	mowing	V3	0	69.79128802	0.496949153	0	0	0	0	0	0	2.735966102	0	0	0	0	5.785496	5.861001864	4.437224136	0.317512	38.80528	100.5009593	100	79.76874644	0.978496436	35.47628683	2.5	4.142857143	1603.47619	32.47020834	0.654921667	0.714285714	0.428571429	0.571428571	46.07142857	0.151576292	0.588478829	0.148348152	0.956289946	7
B4_S_V4	B4	mowing	V4	0	50.76484533	0	0	0	0	0	0.523	0	4.191528	9.43912	0	0	3.556108	10.714944	11.691634	9.303088	0	42.714564	70.691028	100	71.13519733	0.861076864	28.64530082	2.9375	3.625	11864.25382	30.31582187	1.287083095	0.375	0.625	0.25	49.0625	0.243606962	0.636314372	0.27223654	0.930241729	8
